# Supplementary material for: Human Endogenous Retroviruses in Glioblastoma Multiforme
Source: Microorganisms. 2021 Apr 6;9(4):764. doi: 10.3390/microorganisms9040764 (PMC8067472; doi:10.3390/microorganisms9040764)
Supplement: Supplementary file 1 [file microorganisms-09-00764-s001.zip]

Archive with 9 entries (8 files):
- SupplementaryMaterial/
- SupplementaryMaterial/.DS_Store
- __MACOSX/SupplementaryMaterial/._.DS_Store
- SupplementaryMaterial/Supplementary Material 1. Supplementary Table 1.pdf
- __MACOSX/SupplementaryMaterial/._Supplementary Material 1. Supplementary Table 1.pdf
- SupplementaryMaterial/Supplementary Materials 2. LTR21A-LTR-ERV1 and differential expression.pptx
- __MACOSX/SupplementaryMaterial/._Supplementary Materials 2. LTR21A-LTR-ERV1 and differential expression.pptx
- SupplementaryMaterial/Supplementary Materials 3. MER11B~LTR~ERVK and differential expression.pptx
- __MACOSX/SupplementaryMaterial/._Supplementary Materials 3. MER11B~LTR~ERVK and differential expression.pptx
